# Supplementary material for: Deciphering brain organoid heterogeneity by identifying key quality determinants
Source: Commun Biol. 2025 Oct 1;8:1412. doi: 10.1038/s42003-025-08855-6 (PMC12488937; doi:10.1038/s42003-025-08855-6)
Supplement: Supplementary file 3 — Supplementary Data 1 [file 42003_2025_8855_MOESM3_ESM.xlsx]

## Sheet: 1C
Cell line_Sample	Amount per section	Sample	Mean Amount of VLS per sample
4CC_1	0	4CC_1	2
4CC_2	7	4CC_2	4.5
4CC_3	7	4CC_3	4
4CC_4	5	4CC_4	3
4CC_5	9	4CC_5	9
4CC_6	4	4CC_6	4
4CC_1	4	CVB_1	3.5
4CC_2	2	CVB_2	3
4CC_3	1	CVB_3	1
4CC_4	1	CVB_4	2.5
CVB_1	4	CVB_5	1
CVB_2	0	CVB_6	1.5
CVB_3	1	H9_1	4
CVB_4	0	H9_2	4
CVB_5	1	H9_3	2
CVB_6	1	H9_4	6.5
CVB_1	3	H9_5	10
CVB_2	6	H9_6	1
CVB_3	1	HuES6_1	16.5
CVB_4	5	HuES6_2	10.25
CVB_5	1	HuES6_3	19
CVB_6	2	HuES6_4	8.33333
H9_1	2	HuES6_5	12.3333
H9_2	5	HuES6_6	8
H9_3	0	KOLF2.1J_1	0.666667
H9_4	10	KOLF2.1J_2	0.333333
H9_5	11	KOLF2.1J_3	0.666667
H9_6	1	KOLF2.1J_4	0.5
H9_1	6	KOLF2.1J_5	0.5
H9_2	3	KOLF2.1J_6	0.5
H9_3	4	Kucg_1	4.5
H9_4	3	Kucg_2	1
HuES6_1	24	Kucg_3	0.5
HuES6_2	12	Kucg_4	1
HuES6_3	10	Kucg_5	0
HuES6_4	16	Kucg_6	0
HuES6_5	16	4L6_1	9
HuES6_6	8	4L6_2	8
HuES6_1	10	4L6_3	6
HuES6_2	13	4L6_4	12
HuES6_3	20	4L6_5	9
HuES6_4	4	4L6_6	14
HuES6_5	11	33Q_1	3
HuES6_6	11	33Q_2	6
HuES6_1	10	33Q_3	6
HuES6_2	11	33Q_4	6.5
HuES6_3	6	33Q_5	4
HuES6_4	5	33Q_6	4.5
HuES6_5	10	82A_1	5
HuES6_6	5	82A_2	8
HuES6_1	22	82A_3	6
HuES6_2	5	82A_4	7.5
HuES6_3	40	82A_5	6
KOLF2.1J_1	0	82A_6	7
KOLF2.1J_2	0	RN4_1	1
KOLF2.1J_3	0	RN4_2	2
KOLF2.1J_4	1	RN4_3	2
KOLF2.1J_5	0	RN4_4	4
KOLF2.1J_6	0	RN4_5	0
KOLF2.1J_1	1	RN4_6	3
KOLF2.1J_2	1	Sojd3_1	5.33333
KOLF2.1J_3	2	Sojd3_2	3
KOLF2.1J_4	0	Sojd3_3	4
KOLF2.1J_5	1	Sojd3_4	9
KOLF2.1J_6	1	Sojd3_5	7.5
KOLF2.1J_1	1	Sojd3_6	4
KOLF2.1J_2	0	TMOi001A_1	7.66667
KOLF2.1J_3	0	TMOi001A_2	4.5
KuCG_1	0	TMOi001A_3	6
KuCG_2	2	TMOi001A_4	9
KuCG_3	0	TMOi001A_5	6.5
KuCG_4	1	TMOi001A_6	5.5
KuCG_5	0
KuCG_6	0
KuCG_1	9
KuCG_2	0
KuCG_3	1
4L6_1	9
4L6_2	10
4L6_3	6
4L6_4	12
4L6_5	9
4L6_6	14
4L6_1	9
4L6_2	6
33Q_1	0
33Q_2	9
33Q_3	9
33Q_4	8
33Q_5	3
33Q_6	6
33Q_1	6
33Q_2	3
33Q_3	3
33Q_4	5
33Q_5	5
33Q_6	3
82A_1	3
82A_2	9
82A_3	4
82A_4	10
82A_5	6
82A_6	7
82A_1	7
82A_2	7
82A_3	8
82A_4	5
RN4_1	1
RN4_2	2
RN4_3	2
RN4_4	4
RN4_5	0
RN4_6	3
RN4_1	1
RN4_2	0
Sojd3_1	6
Sojd3_2	4
Sojd3_3	3
Sojd3_4	4
Sojd3_5	5
Sojd3_6	3
Sojd3_1	6
Sojd3_2	2
Sojd3_3	5
Sojd3_4	14
Sojd3_5	10
Sojd3_6	5
Sojd3_1	4
TMOi001A_1	6
TMOi001A_2	4
TMOi001A_3	3
TMOi001A_4	10
TMOi001A_5	10
TMOi001A_6	6
TMOi001A_1	7
TMOi001A_2	5
TMOi001A_3	9
TMOi001A_4	8
TMOi001A_5	3
TMOi001A_6	5
TMOi001A_1	10

## Sheet: 1E
CVB	82A	4CC	33Q	RN4	HuES6	Kolf1	Thermo	KuCG	4L6	Sojd3	H9
12.47	19.16	33.22	29.62	14.44	21.88	11.78	23.07	9.07	9.86	5.77	48.01
21.72	3.62	20.15	42.17	8.9	2.83	16.6	34.56	6.7	27.43	15.48	37.83
32.16	13.9		36.31	8.66	16.88	8.1	27.05	18.28	11.41	6.24	43.49

## Sheet: 1D
Line	Image	MAP2_AREA	Organoid_AREA		MAP2/Ratio
33Q	TR1	141736	10450873		0.0135621
33Q	TR2	104046	7067860		0.014721
33Q	TR3	838942	6498065		0.129106
33Q	TR4	480855	8005583		0.060065
33Q	TR5	762451	10444101		0.073003
33Q	TR6	225407	7299984		0.0308777
4CC	TR1	104685	9973187		0.0104966
4CC	TR2	240150	2913441		0.0824283
4CC	TR3	0	2826946		0
4CC	TR4	352138	11356735		0.031007
4CC	TR5	440081	3853400		0.114206
4CC	TR6	73831	8850506		0.00834201
4L6	TR1	798408	9905379		0.0806035
4L6	TR2	839691	10441595		0.0804179
4L6	TR3	1022799	14699310		0.0695814
4L6	TR4	485761	8628870		0.0562949
4L6	TR5	880893	15160411		0.0581048
4L6	TR6	548571	15287568		0.0358835
82A	TR1	680377	12016901		0.0566183
82A	TR2	2715284	12851234		0.211286
82A	TR3	2444927	13867839		0.176302
82A	TR4	1530627	10197638		0.150096
82A	TR5	3985794	10984265		0.362864
82A	TR6	1495765	8809926		0.169782
CVB	TR1	103680	6589403		0.0157344
CVB	TR2	122948	10334815		0.0118965
CVB	TR3	923089	13778150		0.0669966
CVB	TR4	3338	7354247		0.000453887
CVB	TR5	258192	13734280		0.0187991
CVB	TR6	36066	10940047		0.0032967
H9	TR1	318886	7159107		0.0445427
H9	TR2	1273886	9100745		0.139976
H9	TR3	1049606	5841281		0.179688
H9	TR4	471153	6238520		0.0755232
H9	TR5	324038	2241098		0.144589
H9	TR6	33095	5389847		0.00614025
HUES6	TR1	202489	12793828		0.0158271
HUES6	TR2	195434	8160407		0.0239491
HUES6	TR3	871580	12246651		0.0711688
HUES6	TR4	481467	12864462		0.0374261
HUES6	TR5	890904	12623032		0.0705777
HUES6	TR6	359146	12607233		0.0284873
KOLF	TR1	27057	9258657		0.00292235
KOLF	TR2	68103	6782983		0.0100403
KOLF	TR3	47016	9606628		0.00489412
KOLF	TR4	7532	7668523		0.000982197
KOLF	TR5	77440	8551083		0.00905616
KOLF	TR6	15524	7868607		0.0019729
KUCG	TR1	8840	10194975		0.000867094
KUCG	TR2	45074	10434047		0.0043199
KUCG	TR3	432870	12210700		0.0354501
KUCG	TR4	195062	10861944		0.0179583
KUCG	TR5	117852	14103851		0.00835602
KUCG	TR6	382263	12573143		0.0304031
RN4	TR1	9670	9553909		0.00101215
RN4	TR2	136145	11443764		0.0118969
RN4	TR3	251006	8461344		0.029665
RN4	TR4	415238	9707036		0.042777
RN4	TR5	72610	11840099		0.00613255
RN4	TR6	82882	10701823		0.00774466
SOJD	TR1	373391	9167449		0.0407301
SOJD	TR2	339658	8896566		0.0381786
SOJD	TR3	415558	6802569		0.0610884
SOJD	TR4	214229	4114167		0.0520711
SOJD	TR5	141845	8473495		0.0167398
SOJD	TR6	266700	9009431		0.0296023
Thermo	TR1	1156913	8620591		0.134203
Thermo	TR2	1529877	10034876		0.152456
Thermo	TR3	1639950	8417050		0.194837
Thermo	TR4	600432	4849532		0.123812
Thermo	TR5	215907	6119729		0.0352805
Thermo	TR6	828000	7003425		0.118228

## Sheet: 2B
Parameter	Correlation	P_value	Adjusted_P_value (FDR)
Area	-0.543267	8.19e-07	1.84e-06
Perimeter	-0.606933	1.59e-08	7.15e-08
Circularity	0.476174	2.36e-05	3.54e-05
Feret	-0.535977	1.22e-06	2.2e-06
AR	-0.328589	0.00483115	0.00543504
Roundness	0.323685	0.00554429	0.00554429
Solidity	0.456571	5.55e-05	7.14e-05
Cysts Area	-0.654107	4.65e-10	4.18e-09
Cysts Amount	-0.560264	3.1e-07	9.29e-07

## Sheet: 2C
Sample	Quality evaluation	Cluster_5
RN4_1	Bad	Cluster 2
RN4_2	Bad	Cluster 2
RN4_3	Bad	Cluster 1
RN4_4	Bad	Cluster 2
RN4_5	Bad	Cluster 2
RN4_6	Bad	Cluster 1
HuES6_1	Good	Cluster 1
HuES6_2	Good	Cluster 1
HuES6_3	Good	Cluster 1
HuES6_4	Good	Cluster 1
HuES6_5	Good	Cluster 1
HuES6_6	Good	Cluster 1
4L6_1	Good	Cluster 1
4L6_2	Good	Cluster 1
4L6_3	Good	Cluster 2
4L6_4	Bad	Cluster 2
4L6_5	Good	Cluster 2
4L6_6	Good	Cluster 1
Sojd3_1	Good	Cluster 1
Sojd3_2	Good	Cluster 1
Sojd3_3	Good	Cluster 1
Sojd3_4	Good	Cluster 1
Sojd3_5	Good	Cluster 1
Sojd3_6	Good	Cluster 1
TMOi001A_1	Good	Cluster 1
TMOi001A_2	Good	Cluster 1
TMOi001A_3	Good	Cluster 2
TMOi001A_4	Good	Cluster 1
TMOi001A_5	Good	Cluster 1
TMOi001A_6	Good	Cluster 1
H9_1	Good	Cluster 1
H9_2	Good	Cluster 1
H9_3	Good	Cluster 1
H9_4	Good	Cluster 1
H9_5	Good	Cluster 1
H9_6	Good	Cluster 1
CVB_1	Bad	Cluster 1
CVB_2	Bad	Cluster 1
CVB_3	Bad	Cluster 1
CVB_4	Bad	Cluster 2
CVB_5	Bad	Cluster 1
CVB_6	Bad	Cluster 1
4CC_1	Good	Cluster 1
4CC_2	Bad	Cluster 2
4CC_3	Good	Cluster 1
4CC_4	Bad	Cluster 1
4CC_5	Good	Cluster 1
4CC_6	Good	Cluster 1
KOLF2.1J_1	Bad	Cluster 1
KOLF2.1J_2	Bad	Cluster 2
KOLF2.1J_3	Bad	Cluster 2
KOLF2.1J_4	Bad	Cluster 1
KOLF2.1J_5	Bad	Cluster 2
KOLF2.1J_6	Bad	Cluster 2
KuCG_1	Good	Cluster 1
KuCG_2	Bad	Cluster 1
KuCG_3	Bad	Cluster 2
KuCG_4	Bad	Cluster 2
KuCG_5	Bad	Cluster 1
KuCG_6	Bad	Cluster 2
82A_1	Good	Cluster 1
82A_2	Good	Cluster 1
82A_3	Good	Cluster 1
82A_4	Bad	Cluster 2
82A_5	Good	Cluster 1
82A_6	Good	Cluster 1
33Q_1	Good	Cluster 1
33Q_2	Good	Cluster 1
33Q_3	Good	Cluster 1
33Q_4	Good	Cluster 1
33Q_5	Good	Cluster 1
33Q_6	Good	Cluster 1

## Sheet: 2D
Feature	Optimal_Cutpoint	Youden_Index	Sensitivity	Specificity
Area	5.69511e+06	0.666667	0.777778	0.888889
Perimeter	13400.1	0.651852	0.962963	0.688889
Circularity	0.298	0.518519	0.777778	0.740741
Feret	3050.36	0.681481	0.925926	0.755556
AR	1.217	0.333333	0.777778	0.555556
Roundness	0.824	0.333333	0.555556	0.777778
Solidity	0.909	0.525926	0.822222	0.703704
Cysts.Area	0.0895	0.674074	0.962963	0.711111
Cysts.Amount	2	0.525926	0.814815	0.711111

## Sheet: 2F
Sample	Expert evaluation	Y_Feret	Cluster_5
RN4_1	Bad	High Feret	Cluster 2
RN4_2	Bad	High Feret	Cluster 2
RN4_3	Bad	High Feret	Cluster 1
RN4_4	Bad	High Feret	Cluster 2
RN4_5	Bad	High Feret	Cluster 2
RN4_6	Bad	High Feret	Cluster 1
HuES6_1	Good	Low Feret	Cluster 1
HuES6_2	Good	Low Feret	Cluster 1
HuES6_3	Good	Low Feret	Cluster 1
HuES6_4	Good	Low Feret	Cluster 1
HuES6_5	Good	Low Feret	Cluster 1
HuES6_6	Good	Low Feret	Cluster 1
4L6_1	Good	Low Feret	Cluster 1
4L6_2	Good	Low Feret	Cluster 1
4L6_3	Good	High Feret	Cluster 2
4L6_4	Bad	High Feret	Cluster 2
4L6_5	Good	High Feret	Cluster 2
4L6_6	Good	High Feret	Cluster 1
Sojd3_1	Good	High Feret	Cluster 1
Sojd3_2	Good	Low Feret	Cluster 1
Sojd3_3	Good	Low Feret	Cluster 1
Sojd3_4	Good	Low Feret	Cluster 1
Sojd3_5	Good	High Feret	Cluster 1
Sojd3_6	Good	Low Feret	Cluster 1
TMOi001A_1	Good	Low Feret	Cluster 1
TMOi001A_2	Good	Low Feret	Cluster 1
TMOi001A_3	Good	High Feret	Cluster 2
TMOi001A_4	Good	Low Feret	Cluster 1
TMOi001A_5	Good	Low Feret	Cluster 1
TMOi001A_6	Good	Low Feret	Cluster 1
H9_1	Good	Low Feret	Cluster 1
H9_2	Good	Low Feret	Cluster 1
H9_3	Good	Low Feret	Cluster 1
H9_4	Good	Low Feret	Cluster 1
H9_5	Good	Low Feret	Cluster 1
H9_6	Good	Low Feret	Cluster 1
CVB_1	Bad	Low Feret	Cluster 1
CVB_2	Bad	High Feret	Cluster 1
CVB_3	Bad	High Feret	Cluster 1
CVB_4	Bad	High Feret	Cluster 2
CVB_5	Bad	High Feret	Cluster 1
CVB_6	Bad	Low Feret	Cluster 1
4CC_1	Good	Low Feret	Cluster 1
4CC_2	Bad	High Feret	Cluster 2
4CC_3	Good	Low Feret	Cluster 1
4CC_4	Bad	High Feret	Cluster 1
4CC_5	Good	Low Feret	Cluster 1
4CC_6	Good	High Feret	Cluster 1
KOLF2.1J_1	Bad	High Feret	Cluster 1
KOLF2.1J_2	Bad	High Feret	Cluster 2
KOLF2.1J_3	Bad	High Feret	Cluster 2
KOLF2.1J_4	Bad	High Feret	Cluster 1
KOLF2.1J_5	Bad	High Feret	Cluster 2
KOLF2.1J_6	Bad	High Feret	Cluster 2
KuCG_1	Good	Low Feret	Cluster 1
KuCG_2	Bad	High Feret	Cluster 1
KuCG_3	Bad	High Feret	Cluster 2
KuCG_4	Bad	High Feret	Cluster 2
KuCG_5	Bad	High Feret	Cluster 1
KuCG_6	Bad	High Feret	Cluster 2
82A_1	Good	High Feret	Cluster 1
82A_2	Good	Low Feret	Cluster 1
82A_3	Good	Low Feret	Cluster 1
82A_4	Bad	High Feret	Cluster 2
82A_5	Good	Low Feret	Cluster 1
82A_6	Good	Low Feret	Cluster 1
33Q_1	Good	High Feret	Cluster 1
33Q_2	Good	Low Feret	Cluster 1
33Q_3	Good	Low Feret	Cluster 1
33Q_4	Good	High Feret	Cluster 1
33Q_5	Good	Low Feret	Cluster 1
33Q_6	Good	High Feret	Cluster 1

## Sheet: 3B
Expert_DE_filtered	Cluster5_DE_filtered	Feret_DE_filtered	Common_Genes_Expert_Cluster5	Common_Genes_Expert_Feret	Common_Genes_Cluster5_Feret	Common_Genes_All_Three
A1CF	AC245041.1	ABCG2	AC245041.1	ABCG2	ADRA1B	ADRA1B
A2MP1	ADRA1B	ABO	ADRA1B	ABO	ANXA1	ANXA1
A2MP1	ANKRD1	ACP3	ANKRD1	ACSL5	ANXA3	ANXA3
AADAC	ANXA1	ACSL5	ANXA1	ACSM3	ARHGEF35	ARHGEF35
ABCC3	ANXA3	ACSM3	ANXA3	ADAM33	ARHGEF5	ARHGEF5
ABCC6	ARHGEF34P	ADAM33	ARHGEF34P	ADAMTS18	CAVIN3	CAVIN3
ABCC6P1	ARHGEF35	ADAMTS18	ARHGEF35	ADAMTS9-AS1	CEBPD	CEBPD
ABCC8	ARHGEF5	ADAMTS9-AS1	ARHGEF5	ADAMTSL5	CEMIP	CEMIP
ABCG2	ARSJ	ADAMTSL5	ARSJ	ADRA1B	CHRDL2	CHRDL2
ABHD1	BARX1	ADRA1B	BARX1	AGMAT	CHSY3	CHSY3
ABI3	CAVIN3	AGMAT	CAVIN3	AGT	CLDN6	CLDN6
ABI3BP	CDKN2B	AGT	CDKN2B	AKAP4	COL8A2	COL8A2
ABO	CEBPD	AKAP4	CEBPD	AKR1B10	DLK1	DLK1
AC002074.1	CEMIP	AKR1B10	CEMIP	ALDH3B2	EPAS1	EPAS1
AC002401.2	CHRDL2	ALDH3B2	CHRDL2	ALOX5AP	FLT1	FLT1
AC003682.1	CHSY3	ALOX5AP	CHSY3	ALPK2	GALNT6	GALNT6
AC004233.3	CILP	ALPK2	CILP	AMIGO2	GLIPR1	GLIPR1
AC004381.2	CLDN6	AMIGO2	CLDN6	AMN	HPGD	HPGD
AC004453.2	COL8A2	AMN	COL8A2	ANGPTL3	HSPB6	HSPB6
AC004554.2	CYR61	ANGPTL3	CYR61	ANO9	ITGB4	ITGB4
AC004854.2	DLK1	ANO9	DLK1	ANPEP	ITGB6	ITGB6
AC004889.1	EPAS1	ANPEP	EPAS1	ANXA1	JPH2	JPH2
AC004890.3	FAM109B	ANXA1	FAM109B	ANXA3	KCNMA1	KCNMA1
AC004923.1	FAM46C	ANXA3	FAM46C	ANXA8	KRT17	KRT17
AC005009.1	FLT1	ANXA8	FLT1	ANXA8L1	KRT18	KRT18
AC005009.2	FOXD3-AS1	ANXA8L1	FOXD3-AS1	AP1M2	KRT8	KRT8
AC005052.1	GALNT6	AP1M2	GALNT6	APBB1IP	KRT8P3	KRT8P3
AC005197.1	GDF6	APBB1IP	GDF6	APOBR	LTBR	LTBR
AC005330.1	GLIPR1	APOBR	GLIPR1	APOC1	MCTP2	MCTP2
AC005332.3	HBA1	APOC1	HBA1	APOE	ME1	ME1
AC005393.1	HBA2	APOE	HBA2	APOF	MME	MME
AC005476.2	HPGD	APOF	HPGD	APOM	MMP9	MMP9
AC005481.1	HSPB6	APOM	HSPB6	AQP1	NPY	NPY
AC005696.4	ITGB4	AQP1	ITGB4	AQP10	P2RY6	P2RY6
AC005790.1	ITGB6	AQP10	ITGB6	AQP3	PLEK2	PLEK2
AC005833.2	JPH2	AQP3	JPH2	ARHGEF35	PLP2	PLP2
AC005840.3	KCNE1	ARHGEF35	KCNE1	ARHGEF5	PRSS35	PRSS35
AC005899.7	KCNE1B	ARHGEF5	KCNE1B	ARSI	SLC27A6	SLC27A6
AC006141.1	KCNMA1	ARSI	KCNMA1	ART4	SPON2	SPON2
AC006262.1	KRT17	ART4	KRT17	ATP7B	THBD	THBD
AC006372.1	KRT18	ATP7B	KRT18	ATP8B1	TNFSF15	TNFSF15
AC006372.3	KRT8	ATP8B1	KRT8	ATP8B4	VDR	VDR
AC006581.2	KRT8P3	ATP8B4	KRT8P3	BDKRB1
AC006963.1	LTBR	BDKRB1	LTBR	BDKRB2
AC007608.1	MCTP2	BDKRB2	MCTP2	BICDL2
AC007780.1	ME1	BICDL2	ME1	BIRC3
AC007920.2	MICB	BIRC3	MME	BSPRY
AC007952.1	MME	BSPRY	MMP9	C1orf210
AC008014.1	MMP9	C11orf21	NOX4	C3
AC008060.4	NOX4	C1orf210	NPY	C3AR1
AC008115.4	NPY	C1QA	P2RY6	C3orf85
AC008264.2	P2RY6	C1QB	PLEK2	C6orf132
AC008406.3	PLEK2	C3	PLP2	CA4
AC008481.2	PLP2	C3AR1	PRSS35	CAPG
AC008514.1	PRSS35	C3orf85	RAMP1	CARNS1
AC008525.1	RAMP1	C6orf132	SERPINE1	CASP1
AC008591.1	SERPINE1	CA4	SIM1	CASR
AC008622.2	SIM1	CAPG	SLC27A6	CAVIN3
AC008629.1	SLC27A6	CARD16	SP140L	CD14
AC008687.3	SP140L	CARNS1	SPON2	CD163
AC008694.2	SPON2	CASP1	TAGLN	CD180
AC008750.2	TAGLN	CASR	TGM2	CD28
AC008760.1	TGM2	CAVIN3	THBD	CD300A
AC008764.9	THBD	CD14	TMEM45B	CD300C
AC008915.2	TMEM45B	CD163	TNC	CD300E
AC008992.1	TNC	CD180	TNFSF15	CD36
AC009055.2	TNFSF15	CD28	VDR	CD53
AC009102.2	VDR	CD300A		CD84
AC009139.1	WNT2	CD300C		CD86
AC009403.2	XIST	CD300E		CDCP1
AC009403.2		CD36		CDH3
AC009533.2		CD53		CEBPD
AC009802.1		CD84		CEMIP
AC009869.1		CD86		CHI3L1
AC010247.2		CDCP1		CHRDL2
AC010285.1		CDH3		CHST13
AC010327.3		CEBPD		CHSY3
AC010503.4		CEMIP		CLDN4
AC010616.1		CHI3L1		CLDN6
AC010624.2		CHRDL2		CLDN7
AC010737.1		CHST13		CLIC3
AC010998.3		CHSY3		COBLL1
AC011389.1		CLDN4		COL15A1
AC011462.4		CLDN6		COL1A1
AC011504.1		CLDN7		COL3A1
AC011509.2		CLIC3		COL4A4
AC011603.2		COBLL1		COL5A1
AC012055.1		COL15A1		COL6A3
AC012409.1		COL1A1		COL6A5
AC012409.3		COL3A1		COL8A2
AC012618.2		COL4A4		COPZ2
AC013391.3		COL5A1		CPZ
AC013460.1		COL6A3		CRB3
AC015712.2		COL6A5		CREB3L1
AC015799.1		COL8A2		CREB3L3
AC015909.1		COPZ2		CRISPLD2
AC015967.1		CPZ		CSF1R
AC016044.1		CRB3		CSF2RB
AC016597.1		CREB3L1		CTAGE15
AC016717.2		CREB3L3		CTAGE6
AC016747.4		CRISPLD2		CTAGE9
AC016888.1		CSF1R		CTSV
AC017076.1		CSF2RB		CYB5R2
AC018563.1		CTAGE15		CYBB
AC019117.1		CTAGE6		CYP2S1
AC019257.1		CTAGE9		CYP2W1
AC020571.1		CTSV		CYP4B1
AC020908.3		CYB5R2		CYP4F12
AC021127.1		CYBB		CYSLTR1
AC021188.1		CYP2S1		CYTH4
AC021739.3		CYP2W1		DAPP1
AC022211.3		CYP4B1		DCN
AC022613.2		CYP4F12		DEFB1
AC022973.2		CYSLTR1		DIO1
AC022973.2		CYTH4		DKK 1.00
AC023469.2		DAPP1		DKK 2.00
AC023906.5		DCN		DLK1
AC024145.1		DEFB1		DNASE1L3
AC025271.4		DIO1		DPP4
AC025280.2		DKK 1.00		DPYS
AC026167.1		DKK 2.00		DSC1
AC026191.1		DLK1		DSC3
AC026250.1		DNASE1L3		EBI3
AC026310.3		DPP4		ENPP7
AC026367.1		DPYS		EPAS1
AC026367.3		DSC1		EPCAM
AC026462.3		DSC3		EPHA1
AC026620.1		DSG4		EPN3
AC026620.1		EBI3		EPSTI1
AC026688.1		ENPP7		ERP27
AC026688.2		EPAS1		ERVH48-1
AC026688.2		EPCAM		ESRP1
AC026790.1		EPHA1		ESRP2
AC026904.3		EPIST		F13A1
AC027117.1		EPN3		F2RL1
AC027237.3		EPSTI1		F3
AC027644.2		ERP27		F7
AC027682.1		ERVH48-1		FADS6
AC027682.4		ESRG		FAM151A
AC032019.1		ESRP1		FAM83B
AC041040.1		ESRP2		FAM83F
AC048380.2		F13A1		FBXO2
AC061992.1		F2RL1		FCGR2A
AC063944.2		F3		FERMT1
AC064805.1		F7		FILNC1
AC064805.2		FADS6		FLT1
AC064807.4		FAM151A		FMO1
AC068057.1		FAM83B		FMOD
AC068397.1		FAM83F		FOLR2
AC068448.1		FBXO2		FOSL2
AC068473.3		FCGR2A		FSHR
AC068631.1		FERMT1		FST
AC068790.7		FILNC1		FYB1
AC069213.1		FLT1		GABRP
AC069360.1		FMO1		GAD2
AC069549.1		FMOD		GALNT6
AC073111.1		FOLR2		GBP2
AC073349.2		FOSL2		GCGR
AC073367.1		FSHR		GIMAP1
AC073487.1		FST		GJB2
AC078993.1		FYB1		GJB6
AC079062.1		GABRP		GLIPR1
AC079089.1		GAD2		GPD1
AC079154.1		GALNT6		GPR101
AC079298.3		GBP2		GPR141
AC079612.1		GBP4		GPR26
AC080128.1		GCGR		GPR34
AC080129.2		GIMAP1		GPR78
AC083904.1		GJB2		GRHL2
AC083964.1		GJB6		GRPR
AC084357.3		GLIPR1		GSTA1
AC084809.1		GPD1		H19
AC087276.1		GPR101		HAND1
AC087385.1		GPR141		HAND2
AC087386.2		GPR26		HAND2-AS1
AC087481.2		GPR34		HAPLN1
AC087588.2		GPR78		HGF
AC087752.4		GRHL2		HP
AC087857.1		GRPR		HPGD
AC090001.1		GSTA1		HPX
AC090192.2		H19		HSPB6
AC090192.2		HAND1		HSPB7
AC090559.1		HAND2		IFIH1
AC090772.3		HAND2-AS1		IGFBP3
AC091078.1		HAPLN1		IGFL2
AC091167.4		HGF		IL1R1
AC091564.5		HP		IL36RN
AC091588.3		HPGD		IL6R
AC091980.2		HPX		INMT
AC092053.3		HSPB6		IRF6
AC092114.1		HSPB7		ITGAL
AC092118.1		IDO1		ITGAM
AC092171.1		IFIH1		ITGB2
AC092376.1		IGFBP3		ITGB4
AC092490.1		IGFL2		ITGB6
AC092641.1		IL1R1		IYD
AC092675.1		IL36RN		JPH2
AC092675.2		IL6R		KCNJ16
AC092720.2		INMT		KCNK6
AC092745.2		IRF6		KCNMA1
AC092807.3		ITGAL		KCNQ5
AC092954.1		ITGAM		KDF1
AC093458.2		ITGB2		KDR
AC093673.2		ITGB4		KIAA0040
AC093726.2		ITGB6		KLHDC7B
AC093797.1		IYD		KLK6
AC093827.4		JPH2		KRT16
AC093827.5		KCNJ16		KRT17
AC096649.2		KCNK6		KRT18
AC096677.1		KCNMA1		KRT19
AC096887.2		KCNQ5		KRT19P1
AC097359.2		KDF1		KRT24
AC097478.1		KDR		KRT7
AC098798.1		KIAA0040		KRT8
AC098820.3		KLHDC7B		KRT80
AC099508.2		KLK6		KRT8P3
AC099521.2		KRT16		KRT8P45
AC099550.1		KRT17		KYNU
AC099786.1		KRT18		LAD1
AC099786.2		KRT19		LAIR1
AC102945.2		KRT19P1		LAMB3
AC103691.1		KRT24		LAPTM5
AC103706.1		KRT7		LARGE2
AC103740.1		KRT8		LCP1
AC103740.2		KRT80		LGALS12
AC104009.1		KRT8P3		LGALS3
AC104051.2		KRT8P45		LGR6
AC104131.1		KYNU		LHFPL3-AS2
AC104389.5		LAD1		LILRB5
AC104461.1		LAIR1		LINC00305
AC104695.2		LAMB3		LINC00479
AC104695.2		LAPTM5		LINC00842
AC104695.3		LARGE2		LINC01806
AC104779.1		LCP1		LINC01996
AC104964.1		LGALS12		LINC02268
AC105105.1		LGALS3		LLGL2
AC105105.2		LGR6		LMCD1
AC105389.3		LHFPL3-AS2		LPA
AC106017.2		LILRB2		LPO
AC106786.1		LILRB5		LRRC19
AC106786.2		LINC00305		LRRC32
AC106818.1		LINC00479		LRRN4
AC106869.1		LINC00842		LTBR
AC106895.2		LINC01806		LYL1
AC106897.1		LINC01996		MAN1A1
AC107464.1		LINC02268		MARVELD3
AC107886.1		LINC02682		MAT1A
AC107954.1		LINC02709		MCTP2
AC108463.1		LINC02723		ME1
AC108673.1		LINC02889		MFSD6L
AC108752.1		LINC02991		MGP
AC108860.2		LINC03018		MILR1
AC109326.1		LLGL2		MIR155HG
AC109466.1		LMCD1		MLPH
AC109583.2		LOC101929494		MME
AC110619.1		LOC124901076		MMP9
AC110774.1		LOC124902062		MOGAT3
AC112220.4		LPA		MPEG1
AC112236.2		LPO		MRC1
AC112721.1		LRRC19		MS4A10
AC113208.2		LRRC2		MS4A15
AC114291.1		LRRC32		MS4A7
AC114316.2		LRRN4		MSR1
AC114490.1		LTBR		MT1E
AC115284.2		LYL1		MT1M
AC115619.1		MAB21L4		MUC16
AC116347.1		MAN1A1		MYL4
AC116351.1		MARVELD3		MYL7
AC116562.1		MAT1A		MYL9
AC117489.1		MCTP2		MYRF
AC118942.1		ME1		NCKAP1L
AC119427.1		MFSD6L		NECTIN4
AC120036.4		MGP		NLRC5
AC121493.1		MILR1		NLRP3
AC122713.2		MIR122HG		NMUR1
AC124067.2		MIR155HG		NPNT
AC124067.4		MLPH		NPSR1-AS1
AC124856.1		MME		NPY
AC124944.2		MMP9		NRK
AC126335.2		MOGAT3		NT5C1A
AC126773.2		MPEG1		NXPH2
AC126773.4		MRC1		OGFRL1
AC128688.2		MS4A10		OLR1
AC129926.1		MS4A15		OR51E1
AC132008.1		MS4A4A		OVOL2
AC133550.2		MS4A7		P2RY2
AC133552.1		MSR1		P2RY6
AC133555.3		MT1E		PAH
AC134043.2		MT1M		PCED1B
AC135050.5		MUC16		PDE6A
AC135731.1		MYL4		PIK3C2G
AC136624.2		MYL7		PIK3R5
AC136944.2		MYL9		PITX2
AC137499.1		MYRF		PKHD1L1
AC138028.4		NCF4		PKP2
AC138207.4		NCKAP1L		PKP3
AC138207.6		NECTIN4		PLA2G4F
AC138470.1		NHERF1		PLA2G7
AC138904.3		NLRC5		PLEK
AC139426.1		NLRP3		PLEK2
AC139887.1		NMUR1		PLP2
AC141557.1		NPNT		PNLIPRP2
AC145423.2		NPSR1-AS1		PODXL
AC211433.1		NPY		POSTN
AC233296.1		NRK		PPL
AC239859.3		NT5C1A		PRKCH
AC239859.5		NXPH2		PRR15
AC241584.1		OGFRL1		PRRG4
AC241584.2		OLR1		PRSS22
AC243829.2		OR51E1		PRSS35
AC244153.1		OVOL2		PRSS8
AC245033.3		P2RY2		PSAPL1
AC245041.1		P2RY6		RAB17
AC245041.2		PAH		RAB25
AC245100.3		PCED1B		RAB37
AC245884.9		PDE6A		RASSF6
ACAA1		PHETA2		RBBP8NL
ACADL		PIK3C2G		RBP2
ACAN		PIK3R5		RELN
ACCS		PITX2		RGN
ACD		PKHD1L1		RGS4
ACE		PKP2		RNASE6
ACKR2		PKP3		S100A14
ACOT1		PLA2G4F		SAMD9L
ACOT2		PLA2G5		SASH3
ACOT4		PLA2G7		SCNN1A
ACOT9		PLEK		SDR16C5
ACOX2		PLEK2		SERPINA7
ACP7		PLP2		SERPINB9
ACPP		PNLIPRP2		SERPIND1
ACSBG1		PODXL		SERPINE3
ACSL5		PON1		SERPINF2
ACSL6		POSTN		SH2D4A
ACSM1		POU5F1		SH3RF2
ACSM2A		PPL		SIGLEC1
ACSM2B		PRKCH		SLC10A1
ACSM3		PRR15		SLC15A1
ACTA2		PRRG4		SLC17A9
ACTL6B		PRSS22		SLC22A2
ADA2		PRSS35		SLC27A6
ADAM28		PRSS8		SLC30A2
ADAM33		PSAPL1		SLC34A2
ADAM9		QNG1		SLC35F2
ADAMTS18		RAB17		SLC39A2
ADAMTS19		RAB25		SLC40A1
ADAMTS2		RAB37		SLC5A12
ADAMTS9		RASSF6		SLC7A4
ADAMTS9-AS1		RBBP8NL		SLC7A7
ADAMTSL3		RBP2		SLCO2B1
ADAMTSL4		RELN		SLN
ADAMTSL5		REN		SLPI
ADAP2		RGN		SPI1
ADARB2		RGS4		SPINT1
ADCY10		RNASE6		SPINT1-AS1
ADCYAP1R1		S100A14		SPON1
ADD2		SAMD9L		SPON2
ADGRA1		SASH3		STAB1
ADGRA2		SCNN1A		SYTL5
ADGRE1		SDR16C5		TACSTD2
ADGRE2		SERPINA7		TBX20
ADGRF4		SERPINB9		TEK
ADGRG2		SERPIND1		TFEC
ADGRG4		SERPINE3		TFPI
ADGRG5		SERPINF2		THBD
ADH4		SH2D4A		TINAGL1
ADM2		SH3RF2		TLR3
ADORA3		SIGLEC1		TLR4
ADRA1B		SLC10A1		TLR6
ADRA1D		SLC15A1		TMBIM1
ADTRP		SLC17A1		TMCO4
AEBP1		SLC17A9		TMEM125
AF106564.1		SLC22A2		TMEM151A
AF111167.2		SLC27A6		TMEM40
AGMAT		SLC2A5		TMEM82
AGMO		SLC2A7		TMEM88
AGT		SLC30A2		TMPRSS6
AGTR1		SLC34A2		TNFSF15
AGXT		SLC35F2		TNNT2
AGXT2		SLC39A2		TRIM55
AHNAK		SLC40A1		TRPM2
AHSG		SLC5A12		UGT2B7
AIFM2		SLC7A4		UGT3A1
AJ011932.1		SLC7A7		UGT3A2
AJAP1		SLCO2B1		UPK1B
AKAP4		SLN		UPK2
AKAP5		SLPI		UPK3B
AKAP6		SPI1		URAD
AKNAD1		SPINT1		USH1C
AKR1B10		SPINT1-AS1		VAMP8
AKR1B15		SPON1		VDR
AKR1C2		SPON2		VGLL1
AKR1D1		SRGN		VIPR1
AL022722.1		STAB1		VIT
AL031058.1		SYTL5		VSIG4
AL031587.1		TACSTD2		VTCN1
AL031658.1		TBX20		VTN
AL031658.2		TEK		WDFY4
AL031719.2		TENT5B		WNT16
AL031777.2		TFEC		WNT6
AL035425.1		TFPI		ZFP42
AL035448.1		THBD
AL049557.1		TINAGL1
AL049775.1		TLR3
AL049776.1		TLR4
AL096711.2		TLR6
AL096828.1		TMBIM1
AL109741.1		TMCO4
AL118505.1		TMEM125
AL121827.1		TMEM151A
AL121974.1		TMEM40
AL132780.5		TMEM82
AL135905.1		TMEM88
AL135905.1		TMPRSS6
AL136084.3		TMT1B
AL137145.1		TNFSF15
AL137786.1		TNNT2
AL139005.1		TRIM55
AL139384.1		TRIML2
AL139385.1		TRPM2
AL139423.1		UGT2B7
AL139424.3		UGT3A1
AL157996.1		UGT3A2
AL158055.1		UPK1B
AL158175.1		UPK2
AL161668.3		UPK3B
AL161908.1		URAD
AL162274.1		USH1C
AL162411.1		VAMP8
AL162727.1		VDR
AL162741.1		VGLL1
AL353150.1		VIPR1
AL353596.1		VIT
AL353597.1		VRTN
AL353597.2		VSIG4
AL353807.4		VTCN1
AL355304.1		VTN
AL355916.1		WDFY4
AL356234.2		WNT16
AL357552.1		WNT6
AL358613.2		ZFP42
AL358933.1
AL359091.1
AL359220.1
AL359317.1
AL359399.1
AL359510.2
AL359881.1
AL360270.2
AL365204.1
AL365275.1
AL365361.1
AL391807.1
AL391832.2
AL392083.1
AL442125.2
AL445673.1
AL450326.1
AL512274.1
AL512363.1
AL512622.1
AL513327.3
AL513366.1
AL513523.2
AL589740.1
AL589765.6
AL589987.1
AL592463.1
AL603750.1
AL606490.2
AL606970.1
AL645608.5
AL645608.8
AL662907.2
AL672032.1
ALB
ALDH1A1
ALDH1L1
ALDH1L2
ALDH3B1
ALDH3B2
ALG1L
ALMS1-IT1
ALOX15B
ALOX5AP
ALPI
ALPK2
ALPK3
AMBP
AMDHD1
AMER3
AMIGO2
AMN
AMPH
ANGPTL3
ANK2
ANKFN1
ANKRD1
ANKRD29
ANKRD29
ANKRD63
ANKS4B
ANO3
ANO9
ANPEP
ANXA1
ANXA11
ANXA13
ANXA2
ANXA2P1
ANXA2P2
ANXA3
ANXA4
ANXA8
ANXA8L1
AOAH
AOC1
AP000553.2
AP000561.1
AP000785.2
AP000924.1
AP001033.2
AP001148.1
AP001189.1
AP001189.5
AP001207.3
AP001471.1
AP001767.3
AP001922.5
AP002380.1
AP002761.3
AP002990.1
AP003354.1
AP003393.1
AP003419.2
AP003469.4
AP003716.1
AP003774.3
AP004608.1
AP005202.1
AP1M2
AP1S3
AP3B2
APBB1IP
APOA1
APOA2
APOA4
APOA5
APOB
APOBEC3B
APOBEC3C
APOBR
APOC1
APOC1P1
APOC3
APOE
APOF
APOH
APOL6
APOM
AQP1
AQP10
AQP3
AQP7P1
ARAP2
AREG
ARHGAP10
ARHGAP27
ARHGAP29
ARHGAP30
ARHGAP36
ARHGAP40
ARHGAP6
ARHGAP9
ARHGDIB
ARHGEF3
ARHGEF34P
ARHGEF35
ARHGEF5
ARHGEF7-AS2
ARID3A
ARPP21
ARSE
ARSI
ARSJ
ART4
ARTN
ASCL1
ASGR2
ASIC4
ASPG
ASTL
ATCAY
ATL3
ATP1A1
ATP1A3
ATP1A4
ATP4A
ATP6V0A4
ATP6V0E1
ATP6V1G2
ATP7B
ATP8B1
ATP8B4
AZU1
B2M
B3GNT9
B4GALT1
BAALC-AS1
BAG2
BAIAP2L1
BAMBI
BANK1
BARX1
BASP1P1
BCAP29
BCAP29
BCAR1
BCAR4
BCL2L14
BCL2L2-PABPN1
BDKRB1
BDKRB2
BEND6
BFSP2-AS1
BHMT
BICDL2
BIRC3
BLNK
BLNK
BLVRB
BMP10
BMP2
BMP4
BNC1
BOK
BRINP3
BRSK2
BSN
BSND
BSPRY
BST1
BST2
BTK
BX284632.1
BX284668.5
BX322635.1
C10orf91
C12orf45
C15orf48
C16orf74
C17orf107
C1orf116
C1orf210
C1QBPP2
C1QL3
C1QL4
C1R
C1S
C22orf42
C2CD4A
C2CD5
C2orf27B
C2orf54
C2orf72
C2orf80
C3
C3
C3AR1
C3orf52
C3orf85
C4BPB
C4orf50
C5AR2
C5orf46
C5orf58
C5orf66
C5orf66-AS1
C6
C6orf132
C8A
C8B
C9orf3
C9orf64
C9orf66
CA15P1
CA4
CAB39P1
CACNA1B
CACNA1E
CACNG2
CACNG7
CALB2
CALD1
CALHM4
CALY
CAMK2N2
CAMKV
CAPG
CAPN13
CARD6
CARMIL2
CARMIL3
CARNS1
CASP1
CASP10
CASP4
CASP8
CASQ1
CASR
CAV2
CAVIN1
CAVIN3
CBLN2
CCDC122
CCDC69
CCDC92B
CCDC9B
CCKBR
CCL4
CCL4L2
CCNB3
CCND2
CCP110
CCR1
CCRL2
CD109
CD14
CD163
CD164
CD180
CD200R1
CD28
CD2AP
CD300A
CD300C
CD300E
CD33
CD36
CD44
CD44
CD53
CD7
CD84
CD86
CDC42BPG
CDC42EP1
CDCP1
CDH1
CDH11
CDH3
CDH7
CDK3
CDK5R2
CDKN2B
CDS1
CEACAM1
CEBPA
CEBPA-AS1
CEBPB
CEBPD
CELF3
CELF4
CELSR2
CELSR3
CEMIP
CENPVL1
CENPVL2
CES5AP1
CETP
CFAP58
CFHR1
CFTR
CGB5
CGN
CGNL1
CHAC1
CHD6
CHD8
CHI3L1
CHL1-AS2
CHMP4C
CHN1
CHPF
CHRDL2
CHRNA4
CHRND
CHRNG
CHST13
CHST5
CHST9
CHSY3
CIDEC
CILP
CLCN1
CLDN19
CLDN2
CLDN23
CLDN4
CLDN6
CLDN7
CLDN9
CLEC11A
CLEC1B
CLEC7A
CLIC2
CLIC3
CLIC5
CLMAT3
CLRN3
CLU
CLVS2
CMKLR1
CMTM6
CNBD2
CNN1
CNTFR
CNTN5
CNTN6
CNTNAP3P5
CNTNAP5
COBL
COBLL1
COL12A1
COL15A1
COL17A1
COL19A1
COL1A1
COL1A2
COL21A1
COL3A1
COL4A3
COL4A4
COL5A1
COL5A1-AS1
COL5A2
COL6A2
COL6A3
COL6A5
COL8A2
COL9A3
COLEC12
COPZ2
COX6B2
CPA1
CPN2
CPNE9
CPQ
CPS1
CPVL
CPZ
CR769775.4
CRB3
CREB3L1
CREB3L2
CREB3L3
CRISPLD2
CRMP1
CRMP1
CRTAC1
CRYBG2
CRYGC
CRYGEP
CRYM-AS1
CRYZ
CSF1
CSF1R
CSF2RA
CSF2RB
CSF3R
CSNK1A1P1
CSPG4
CSPG5
CSRNP1
CSRNP3
CSRP1
CST5
CST6
CST6
CSTA
CTAGE15
CTAGE4
CTAGE6
CTAGE8
CTAGE9
CTGF
CTSA
CTSH
CTSL
CTSO
CTSS
CTSV
CTSZ
CX3CR1
CXCL1
CXCL10
CXCL14
CXCL16
CXCL8
CXCR2P1
CXXC4
CYB5R2
CYBA
CYBB
CYBRD1
CYMP-AS1
CYP19A1
CYP1A1
CYP1A2
CYP2B7P
CYP2C18
CYP2S1
CYP2S1
CYP2W1
CYP4B1
CYP4F12
CYP4F3
CYR61
CYS1
CYSLTR1
CYTH4
CYTIP
CYTOR
DACH2
DAPP1
DCBLD1
DCN
DCTN1-AS1
DCX
DDR1
DDR2
DDX39B-AS1
DEFB1
DENND1C
DENND2C
DENND2D
DEPTOR
DGAT2
DHRS2
DHRS4
DIAPH3
DINOL
DIO1
DIO3
DIS3L
DISC1FP1
DISP2
DISP3
DKK 1.00
DKK 2.00
DKK 4.00
DLEU7
DLK1
DLL1
DLL3
DLX3
DMBX1
DMKN
DMRTC1
DMRTC1B
DNAJC22
DNASE1L3
DNM1P46
DNM1P47
DOC2A
DOC2A
DOCK2
DOCK5
DOCK8
DOCK9
DOCK9-AS2
DPEP1
DPH6-AS1
DPP4
DPY19L2P3
DPYS
DPYSL5
DRAXIN
DRP2
DSC1
DSC2
DSC3
DSCAM
DSE
DSG1
DSG2
DSG3
DSP
DTX3L
DTX4
DUSP26
DUSP9
EBAG9P1
EBF1
EBI3
ECHDC2
ECM2
ECSCR
EDN1
EDNRB
EEF1A2
EFCAB5
EFCC1
EFEMP2
EFL1P1
EFNA1
EFNB2
EGFL6
EGFR-AS1
EGR1
EHBP1L1
EHD2
EHMT2-AS1
EIF4EBP1
ELAVL2
ELAVL3
ELAVL4
ELF1
ELF3
ELF4
ELL2
ELOVL1
ELOVL7
EMILIN2
EMP2
ENDOD1
ENO2
ENPP1
ENPP1
ENPP7
ENTPD8
EPAS1
EPCAM
EPGN
EPHA1
EPHA3
EPHA5
EPN3
EPO
EPS8L2
EPSTI1
ERAP2
ERICH3
ERICH5
ERP27
ERVH48-1
ESRP1
ESRP2
ESRRB
ETNPPL
EVX1
EXOC3L4
EZR
F10
F11R
F13A1
F2
F2RL1
F3
F7
FABP1
FADS6
FAH
FAM109B
FAM110C
FAM114A1
FAM129A
FAM131B
FAM13C
FAM151A
FAM153C
FAM155B
FAM198B-AS1
FAM20A
FAM222A-AS1
FAM228A
FAM3B
FAM46A
FAM46B
FAM46C
FAM49A
FAM57B
FAM78B
FAM81A
FAM83B
FAM83F
FAM83G
FAM83H
FAM84B
FAM90A1
FAM99B
FAT2
FAXC
FBLN1
FBLN5
FBN1
FBP1
FBXL16
FBXL21
FBXL8
FBXO2
FBXO32
FBXO4
FBXW12
FCER1G
FCGR1A
FCGR1B
FCGR1CP
FCGR2A
FCGRT
FCHO1
FCMR
FERMT1
FERMT3
FES
FETUB
FGA
FGB
FGD2
FGF14-IT1
FGF3
FGF9
FGFBP3
FGG
FGL1
FGL2
FIBIN
FILIP1L
FILNC1
FIS1
FKBP11
FKBP14
FLT1
FMN2
FMNL2
FMO1
FMO2
FMO4
FMOD
FN1
FNDC3B
FOLH1
FOLH1B
FOLR2
FOS
FOSB
FOSL2
FOXA3
FOXB1
FOXD3-AS1
FOXD4L3
FOXE1
FP565260.3
FPR1
FREM2
FRK
FRMD5
FRMPD3
FRZB
FSHR
FST
FTCD
FTL
FUT3
FUT4
FUT9
FXYD5
FXYD7
FYB1
FYB2
FZD10-AS1
FZD3
FZD6
FZD8
FZD8
G0S2
GABBR2
GABRA1
GABRG2
GABRG3
GABRP
GABRR1
GAD1
GAD2
GADD45B
GAL3ST3
GALM
GALNT12
GALNT3
GALNT6
GAS1RR
GAS2L1P2
GASAL1
GATA3
GATA4
GATA5
GATA6
GATA6-AS1
GATAD2A
GBA3
GBGT1
GBGT1
GBP1P1
GBP2
GBP3
GBX1
GBX2
GCGR
GCH1
GCKR
GCNT1
GCOM1
GCSAM
GDAP1L1
GDF6
GFI1B
GFPT2
GFRA1
GGT1
GGT2
GGT3P
GGT7
GGTLC2
GGTLC3
GGTLC5P
GHR
GHRH
GIMAP1
GIMAP2
GIMAP6
GIMAP8
GINM1
GIPC2
GJB1
GJB2
GJB6
GJC3
GLDN
GLIPR1
GLIPR1L1
GLRA2
GLTPD2
GMFG
GMIP
GMPPA
GNAO1
GNG3
GNG4
GOLGA6A
GOLGA6L7
GOLT1A
GP6
GPAT3
GPC2
GPC3
GPC5
GPD1
GPM6B
GPNMB
GPR101
GPR132
GPR139
GPR141
GPR149
GPR17
GPR21
GPR26
GPR34
GPR34
GPR37
GPR62
GPR65
GPR78
GPRC5C
GPRC5D-AS1
GPX5
GPX8
GRAMD2A
GRHL2
GRHL3
GRIA2
GRIK3
GRIN2A
GRM1
GRM3
GRM4
GRM7
GRPR
GSAP
GSDMD
GSG1L
GSN
GSTA1
GSTA2
GSX1
GSX2
GUCA2A
GUCY1A1
GUCY2C
GUCY2D
GUSBP2
GUSBP5
GZMA
H19
HAAO
HACD4
HADHAP1
HAND1
HAND2
HAND2-AS1
HAO2
HAPLN1
HAPLN2
HAS2
HAS2-AS1
HBA1
HBA2
HBEGF
HBG1
HBM
HCG11
HCK
HCLS1
HCRT
HDAC1P2
HERC6
HFE
HGD
HGF
HHATL
HHEX
HHLA2
HIF1A-AS2
HK2P1
HKDC1
HLA-DPA1
HLA-DRB5
HMGCS2
HMX1
HNF1A-AS1
HNF4A
HNMT
HNRNPA1P33
HNRNPH1P1
HOGA1
HOXA2
HOXB13
HOXC8
HP
HPD
HPGD
HPGDS
HPN
HPR
HPSE
HPSE2
HPX
HRC
HRG
HRH3
HS3ST1
HS3ST2
HS6ST2
HSD17B2
HSD3B1
HSPA4L
HSPA6
HSPA8P4
HSPB6
HSPB7
HSPB8
HSPG2
HTATIP2
HTR6
HTRA3
HYAL1
ICAM2
ICAM5
ICK
ICOSLG
IFI35
IFIH1
IFITM2
IFITM3
IFNL4
IGF2
IGF2-AS
IGFBP3
IGFBP7
IGFL2
IGFL4
IGSF1
IGSF10
IGSF9B
IKBIP
IKBKE
IL11
IL12RB2
IL17RE
IL17REL
IL18
IL18R1
IL1R1
IL1RAP
IL1RL1
IL1RN
IL2RB
IL2RG
IL32
IL36RN
IL4R
IL6R
IL6R-AS1
IL6ST
IL6STP1
IL7R
ILDR2
INA
INHA
INHBE
INMT
INSL6
IP6K3
IQGAP1
IRF1
IRF4
IRF6
IRF8
IRX6
ISL2
ITGA1
ITGA11
ITGA3
ITGAL
ITGAM
ITGAX
ITGB2
ITGB2-AS1
ITGB4
ITGB6
ITIH1
ITIH2
ITIH2
ITIH4
ITIH5
ITPKA
ITPR1
ITPR2
IYD
JADE2
JAML
JDP2
JMJD1C-AS1
JOSD2
JPH1
JPH2
JPH4
JPH4
KANK4
KATNAL1
KCNA2
KCNA3
KCNA4
KCNC1
KCNE1
KCNE1B
KCNE3
KCNE4
KCNH1
KCNH4
KCNH8
KCNJ10
KCNJ11
KCNJ15
KCNJ16
KCNJ3
KCNJ6
KCNJ9
KCNK10
KCNK6
KCNK9
KCNMA1
KCNMB2
KCNQ1DN
KCNQ2
KCNQ5
KCNT1
KCNV1
KCTD14
KDELR3
KDF1
KDR
KIAA0040
KIAA0408
KIAA1257
KIF19
KIF1A
KIF5A
KIF5C
KIRREL2
KIRREL3
KLB
KLC3
KLF2
KLF2P2
KLHDC7B
KLHL31
KLHL35
KLK6
KNG1
KRT15
KRT16
KRT16P2
KRT16P3
KRT17
KRT18
KRT18P1
KRT18P10
KRT18P11
KRT18P15
KRT18P17
KRT18P68
KRT19
KRT19P1
KRT23
KRT24
KRT3
KRT4
KRT5
KRT6C
KRT7
KRT8
KRT80
KRT8P10
KRT8P3
KRT8P32
KRT8P36
KRT8P37
KRT8P45
KRT8P48
KRT8P51
KRT8P8
KRTAP5-1
KYNU
L1CAM
L1TD1
LACC1
LAD1
LAD1
LAIR1
LAMA5
LAMB3
LAMB4
LAMC2
LAMC3
LAMP5
LAMP5-AS1
LANCL1-AS1
LANCL3
LAPTM5
LARGE2
LAYN
LBP
LBX1
LBX1-AS1
LBX2-AS1
LCK
LCN12
LCNL1
LCP1
LDB3
LDLRAD1
LECT2
LEFTY2
LFNG
LGALS12
LGALS2
LGALS3
LGALS3BP
LGR6
LGSN
LHFPL3-AS2
LHFPL4
LHX1
LHX1-DT
LHX8
LILRB5
LINC-PINT
LINC00305
LINC00368
LINC00391
LINC00404
LINC00479
LINC00487
LINC00514
LINC00543
LINC00599
LINC00605
LINC00621
LINC00682
LINC00702
LINC00842
LINC00854
LINC00857
LINC00968
LINC00973
LINC01018
LINC01094
LINC01102
LINC01105
LINC01116
LINC01137
LINC01197
LINC01201
LINC01266
LINC01270
LINC01351
LINC01358
LINC01359
LINC01370
LINC01402
LINC01438
LINC01605
LINC01612
LINC01630
LINC01632
LINC01679
LINC01697
LINC01748
LINC01748
LINC01775
LINC01798
LINC01806
LINC01819
LINC01828
LINC01836
LINC01933
LINC01960
LINC01996
LINC02026
LINC02027
LINC02154
LINC02157
LINC02197
LINC02223
LINC02228
LINC02235
LINC02268
LINC02269
LINC02331
LINC02340
LINC02367
LINC02367
LINC02370
LINC02384
LINC02413
LINC02461
LINC02495
LINC02520
LINC02525
LINC02535
LINGO3
LIPC
LIPH
LIPH
LLGL2
LMCD1
LMNA
LMO7
LMX1B
LNPEP
LONP1
LOX
LOXL1
LPA
LPAL2
LPAR4
LPAR5
LPIN3
LPO
LRG1
LRRC19
LRRC31
LRRC32
LRRC38
LRRC3C
LRRC55
LRRC8E
LRRK1
LRRN4
LRRTM2
LSP1
LSR
LTBR
LUM
LURAP1L
LY6E
LY6E-DT
LY6G6C
LY96
LYL1
LYN
LYPD6B
MACC1
MACC1
MAGOH2P
MAL
MALL
MALRD1
MAMDC2
MAN1A1
MAN2A1
MAOB
MAP3K21
MAPK10
MAPK8IP1
MAPT
MARVELD2
MARVELD3
MAST1
MAT1A
MATN1
MATN2
MATN3
MBL2
MBP
MCOLN2
MCOLN3
MCPH1-AS1
MCTP2
ME1
MEF2C-AS2
MEG3
MEGF10
MELTF
MEP1A
MESP1
MET
METTL24
METTL24
METTL7A
METTL7B
MFAP4
MFAP5
MFSD2A
MFSD6L
MGAT5B
MGP
MGST2
MIAT
MICAL2
MILR1
MIR124-2
MIR155HG
MIR217HG
MIR22HG
MIR31HG
MIR378J
MIR4435-2HG
MIR4664
MIR483
MIR548A1HG
MIR573
MIR7-3HG
MIR9-3HG
MIRLET7DHG
MKX
MLKL
MLPH
MME
MME-AS1
MMP17
MMP19
MMP23B
MMP28
MMP9
MOCOS
MOGAT3
MPEG1
MR1
MRC1
MRC2
MRGPRF
MRO
MS4A10
MS4A15
MS4A3
MS4A6A
MS4A7
MSI1
MSR1
MSRB3
MST1
MST1L
MST1P2
MT-TG
MT1A
MT1E
MT1F
MT1G
MT1H
MT1L
MT1M
MT1X
MT2A
MTHFD2
MTHFS
MTMR11
MTTP
MUC16
MUC19
MUC3A
MXRA5
MXRA5Y
MYBPC1
MYBPC2
MYBPC3
MYC
MYCNOS
MYH14
MYH4
MYH9
MYL3
MYL4
MYL7
MYL9
MYLIP
MYLK-AS2
MYO1A
MYO1C
MYO1D
MYO3B
MYO5A
MYO5B
MYOCD
MYOF
MYRF
MYRFL
MYT1
NAAA
NAALAD2
NABP1
NAP1L4P1
NAT16
NAT2
NAT8B
NBEAL1
NCAM1-AS1
NCAN
NCAPD2P1
NCCRP1
NCF1B
NCF2
NCKAP1L
NCMAP
NDEL1
NDNF
NDP
NDRG4
NDST4
NDUFB4P11
NECTIN4
NEFL
NEFM
NEMP2
NETO1
NFASC
NIPAL1
NKAIN1
NKAIN2
NKAIN4
NKD2
NKX3-1
NKX6-1
NLRC5
NLRP3
NMI
NMUR1
NNMT
NOD1
NOVA2
NOX4
NPAS3
NPC1L1
NPIPB7
NPNT
NPPC
NPSR1-AS1
NPW
NPY
NQO1
NR0B1
NR2F1
NRARP
NRCAM
NRG1
NRK
NRN1
NRSN1
NRXN3
NT5C1A
NT5C1B
NTF4
NTN1
NTNG2
NTSR1
NUDT16P1
NUP210L
NUPR1
NWD1
NXPH1
NXPH2
NYAP2
OAS3
OAT
OCLN
ODAM
ODAPH
OGFRL1
OLFM1
OLFML3
OLR1
ONECUT1
ONECUT2
OPLAH
OPRM1
OR2A1
OR2A1-AS1
OR2A7
OR2A9P
OR51E1
OR7D2
ORM1
ORM2
OSMR
OSTF1
OTOF
OTP
OTUD7A
OVOL1
OVOL2
OXER1
OXT
P2RX1
P2RX6
P2RY13
P2RY2
P2RY6
P3H2
P3H2-AS1
P4HA2
P4HA3
PABPC1L2A
PABPC1L2B
PABPC4L
PAGE4
PAH
PAK5
PAK6
PANCR
PAPPA
PAPPA2
PAPSS2
PAQR9
PARP12
PARP14
PARP9
PARVB
PARVG
PAX2
PAX3
PAX5
PAX7
PCDH7
PCDHAC2
PCED1B
PCED1B-AS1
PCK2
PCOLCE
PCP2
PCSK1
PCSK5
PCSK6
PDE1A
PDE1B
PDE6A
PDGFB
PDGFRL
PDIA5
PDLIM1
PDLIM2
PDLIM3
PDYN
PDZRN3
PELO
PERP
PGA3
PGM5
PGR
PHACTR2
[truncated: 765 more rows]

## Sheet: 3D
Sample	Ventral Telencephalic NPC	Ventral Telencephalic Neuron	Neuroepithelium	Thalamic Neuron	Hypothalamic Neuron	Mesenchymal cells	Medulla NPC	Thalamic NPC	Pons NPC	Hypothalamic NPC	Cerebellar NPC	Dorsal Telencephalic Neuron	Dorsal Telencephalic NPC	Medulla Neuron	Dorsal Midbrain NPC	Pons Neuron	Dorsal Midbrain Neuron	NC Derivatives	Cerebellar Neuron	Stem Cells	Sex	Quality evaluation	Cluster_5	Cluster_Feret	Cell line
RN4_1	1.49e-06	0.00789811	0.32071	6.03e-07	1.05e-06	0.671378	5.52e-07	9.18e-07	9.89e-07	1.06e-06	5.49e-07	9.46e-07	8.63e-07	6.23e-07	5.45e-07	8.11e-07	6.8e-07	1.38e-06	8.29e-07	iPSC	Female	Bad	Cluster 2	Cluster 2	RN4
RN4_2	9.73e-07	1.19e-06	0.285721	3.67e-07	3.61e-07	0.714269	2.59e-07	8.21e-07	5.74e-07	6.88e-07	3.79e-07	7.61e-07	1.4e-06	3.73e-07	3.27e-07	3.32e-07	3.85e-07	5.38e-07	3.14e-07	iPSC	Female	Bad	Cluster 2	Cluster 2	RN4
RN4_3	2.12e-06	0.017774	0.327441	1.39e-06	3.8e-06	0.654703	8.83e-07	3.35e-06	8.14e-07	1.78e-06	8.19e-07	3.5e-06	5.46e-05	1.03e-06	1.11e-06	1.11e-06	1.51e-06	1.54e-06	2.87e-06	iPSC	Female	Bad	Cluster 1	Cluster 2	RN4
RN4_4	1.71e-06	1.25e-06	0.276231	4.28e-07	9.29e-07	0.723757	2.78e-07	6.5e-07	8.09e-07	6.31e-07	4.14e-07	1.09e-06	1.45e-06	3.58e-07	4.05e-07	5.25e-07	3.39e-07	9.15e-07	4.44e-07	iPSC	Female	Bad	Cluster 2	Cluster 2	RN4
RN4_5	1.93e-06	0.0147893	0.356066	9.98e-07	1.79e-06	0.629118	7.6e-07	2.61e-06	1.29e-06	1.42e-06	7.53e-07	1.64e-06	8.05e-06	7.11e-07	6.74e-07	1.27e-06	5.44e-07	1.18e-06	1.02e-06	iPSC	Female	Bad	Cluster 2	Cluster 2	RN4
RN4_6	1.2e-06	0.00350789	0.2855	7.73e-07	1.09e-06	0.710977	4.1e-07	1.57e-06	8.78e-07	6.69e-07	7.33e-07	1.5e-06	2.36e-06	5.78e-07	4.33e-07	5.88e-07	1.02e-06	1.06e-06	5.62e-07	iPSC	Female	Bad	Cluster 1	Cluster 2	RN4
HuES6_1	0.267617	0.231951	0.0844426	5.76e-06	0.00427917	0.0960123	3.96e-06	1.49e-05	0.144031	2.56e-05	1.11e-05	0.0425181	1.16e-05	0.0432382	1.98e-06	0.0858292	4.46e-06	1.36e-06	1.51e-06	hES	Female	Good	Cluster 1	Cluster 1	HuES6
HuES6_2	0.281297	0.146639	0.155049	2.6e-05	0.000746	0.0555947	0.0734287	1.02e-06	0.108428	0.000122	0.000571	0.00292307	0.0525925	0.094934	1.7e-06	0.0276322	7.43e-06	2.8e-06	4.54e-06	hES	Female	Good	Cluster 1	Cluster 1	HuES6
HuES6_3	0.199535	0.192099	0.234061	8.73e-06	0.00173266	0.153621	0.000448	1.04e-06	0.0871134	5.87e-05	2.27e-05	0.00476911	0.00364668	0.0266437	1.44e-06	0.0882262	0.000414	0.00758111	1.53e-05	hES	Female	Good	Cluster 1	Cluster 1	HuES6
HuES6_4	0.14132	0.181655	0.284333	4.42e-06	0.002723	0.226772	9.44e-05	2.23e-06	0.0747561	8.56e-06	0.000352	0.00154671	0.00341249	0.0403979	1.6e-06	0.0425851	1.32e-05	2.04e-05	2.01e-06	hES	Female	Good	Cluster 1	Cluster 1	HuES6
HuES6_5	0.262954	0.220069	0.117556	1.21e-05	0.0153905	0.0505941	3.13e-05	1.04e-05	0.152194	5.57e-05	0.000498	0.0296116	1.74e-05	0.041689	0.0237483	0.0855592	5.95e-06	2.59e-06	1.48e-06	hES	Female	Good	Cluster 1	Cluster 1	HuES6
HuES6_6	0.24863	0.182395	0.17304	8.33e-06	0.00146832	0.0916149	0.00777185	1.38e-05	0.135796	0.00044	1.32e-05	0.0122971	0.0108987	0.0547491	0.00110019	0.0762499	9.71e-06	0.00349869	5.01e-06	hES	Female	Good	Cluster 1	Cluster 1	HuES6
4L6_1	0.259184	0.186181	0.229861	0.000149	0.0126815	0.124953	2.3e-05	0.000574	0.110159	7.49e-05	0.0264319	0.000232	2.65e-05	0.00227008	3.85e-05	0.0457413	0.0013813	3.65e-05	8.68e-07	iPSC	Male	Good	Cluster 1	Cluster 1	4L6
4L6_2	0.210438	0.246688	0.182588	0.000512	0.0360218	0.125511	0.000243	8.33e-06	0.101625	0.000653	0.0177603	0.000777	0.000679	0.0086291	5.42e-06	0.0583664	0.000962	0.00853055	1.29e-06	iPSC	Male	Good	Cluster 1	Cluster 1	4L6
4L6_3	0.301658	0.194652	0.221877	4.62e-06	0.000752	0.0808197	3.71e-05	1.82e-06	0.0911821	2.31e-05	0.000779	0.00012	0.0104668	0.0508401	9.95e-07	0.0467232	5.93e-05	2.22e-06	1.58e-06	iPSC	Male	Good	Cluster 2	Cluster 2	4L6
4L6_4	0.0214897	0.188675	0.34603	3.22e-06	0.00181851	0.384356	1.52e-06	1.86e-06	0.00837448	8.37e-06	0.000688	0.00056	0.00141121	0.0188029	1.48e-06	0.0277647	8.8e-06	2.62e-06	1.47e-06	iPSC	Male	Bad	Cluster 2	Cluster 2	4L6
4L6_5	0.29212	0.16454	0.218085	2.68e-05	0.00262281	0.10182	0.00172587	3.99e-06	0.12845	0.000836	0.000451	0.00326406	0.0101279	0.0169337	1.99e-06	0.0589154	6.76e-05	3.88e-06	3.47e-06	iPSC	Male	Good	Cluster 2	Cluster 2	4L6
4L6_6	0.149541	0.2173	0.284919	1.96e-05	0.0208528	0.212496	1.97e-06	3.89e-05	0.0414569	3.85e-06	0.0445647	0.000131	2.18e-06	0.00392209	4.57e-06	0.0242739	0.00047	1.22e-06	1.12e-06	iPSC	Male	Good	Cluster 1	Cluster 2	4L6
Sojd_1	0.000332	0.134824	0.456592	4.04e-06	3.91e-06	0.27167	2.25e-06	1.11e-06	1.8e-06	3.09e-06	2.15e-06	3.74e-06	3.71e-06	2.38e-06	2.72e-06	2.55e-06	1.01e-05	0.105321	0.0312169	iPSC	Female	Good	Cluster 1	Cluster 2	Sojd3
Sojd_2	0.0347717	0.23865	0.393155	9.22e-06	1.5e-05	0.0608037	6.42e-06	2.41e-06	1.6e-06	2.37e-06	9.35e-06	2.28e-06	3.97e-06	5.62e-06	1.51e-06	1.19e-05	0.000913	0.188394	0.0832411	iPSC	Female	Good	Cluster 1	Cluster 1	Sojd3
Sojd_3	0.103172	0.291321	0.328873	3.35e-06	0.000921	0.092925	1.43e-06	0.0100867	0.000285	1.1e-06	0.026313	6.35e-06	1.38e-06	3.78e-05	2.03e-06	0.00705077	0.0531253	0.0795279	0.0063464	iPSC	Female	Good	Cluster 1	Cluster 1	Sojd3
Sojd_4	0.0278893	0.220441	0.448429	7.48e-06	4.7e-06	0.133777	1.83e-05	1.69e-06	2.97e-06	2.72e-06	1.02e-05	2.42e-06	1.51e-06	5.02e-05	2.5e-06	9.34e-05	0.00662306	0.120766	0.0418769	iPSC	Female	Good	Cluster 1	Cluster 1	Sojd3
Sojd_5	0.0424371	0.232413	0.414327	6.27e-06	1.43e-05	0.0979322	3.83e-06	7.37e-05	1.42e-05	6.25e-06	0.000813	2.67e-06	4.76e-06	2.67e-06	5.5e-06	5.4e-05	0.0206836	0.150437	0.0407689	iPSC	Female	Good	Cluster 1	Cluster 1	Sojd3
Sojd_6	0.127834	0.224793	0.36762	2.71e-06	5.01e-05	0.0395812	3.4e-05	1.86e-05	6.07e-05	3.26e-06	0.0136799	2.47e-06	1.41e-06	0.000101	2.63e-06	0.000624	0.0139061	0.158352	0.0533327	iPSC	Female	Good	Cluster 1	Cluster 1	Sojd3
TMOI001A_1	0.200666	0.222096	0.278859	0.00117627	0.00906053	0.104459	0.000622	0.00353567	0.0216122	0.00154247	0.0268171	0.000274	0.000279	0.00131636	4.05e-06	0.0646012	0.0444139	0.0186606	5.76e-06	iPSC	Female	Good	Cluster 1	Cluster 1	TMOi001A
TMOI001A_2	0.154744	0.278808	0.249419	7.26e-05	0.0106986	0.0697653	1.74e-05	0.00452037	0.035577	2.08e-05	0.033571	0.000116	5.36e-06	0.00259076	9.95e-05	0.0779191	0.0519589	0.0300635	3.19e-05	iPSC	Female	Good	Cluster 1	Cluster 1	TMOi001A
TMOI001A_3	0.0693165	0.200768	0.368188	0.000391	0.0133009	0.183341	0.000847	1.52e-05	0.0226085	0.000259	0.00718637	0.00732944	5.1e-06	0.00013	0.0352891	0.0657761	0.0150777	0.010162	7.98e-06	iPSC	Female	Good	Cluster 2	Cluster 2	TMOi001A
TMOI001A_4	0.0841008	0.29721	0.255524	0.0037123	0.0340979	0.124605	8.42e-05	0.00245261	0.0136438	0.000464	0.023955	0.00251669	0.000128	0.000287	0.00130562	0.04891	0.0590085	0.0479903	4.41e-06	iPSC	Female	Good	Cluster 1	Cluster 1	TMOi001A
TMOI001A_5	0.193383	0.185102	0.258019	0.000125	0.0390604	0.125028	1.98e-05	0.0581415	0.0137552	0.00501381	0.012934	0.0308703	0.00948098	8.32e-05	0.024307	0.0265684	0.0124477	0.00565701	3.06e-06	iPSC	Female	Good	Cluster 1	Cluster 1	TMOi001A
TMOI001A_6	0.335635	0.18833	0.174769	0.000132	0.00793685	0.052851	0.00389206	9.21e-06	0.0506356	0.00314374	0.057964	0.00372312	0.00932148	0.000765	7.25e-06	0.100517	0.00358206	0.00678505	1.51e-06	iPSC	Female	Good	Cluster 1	Cluster 1	TMOi001A
H9_1	0.145951	0.326529	0.138928	2.94e-05	0.117976	0.00934172	6.09e-05	1.45e-06	0.00337209	1.34e-05	0.0303609	3.1e-05	4.89e-05	0.000691	0.109303	0.105165	8.54e-06	0.0121862	1.84e-06	hES	Female	Good	Cluster 1	Cluster 1	H9
H9_2	0.133227	0.256947	0.204574	4.57e-05	0.111398	0.00997997	3.12e-05	6.16e-06	0.00315984	1.53e-05	0.00674529	1.15e-05	4.35e-06	9.83e-05	0.165128	0.0629164	0.000283	0.0442027	0.00122665	hES	Female	Good	Cluster 1	Cluster 1	H9
H9_3	0.0811252	0.445044	0.0884003	3.9e-06	0.0907649	0.00540448	3.01e-06	3.99e-06	0.000843	2.49e-06	0.0366654	1.41e-05	5.02e-06	0.0604527	0.0187914	0.142138	8.24e-06	0.030329	1.53e-06	hES	Female	Good	Cluster 1	Cluster 1	H9
H9_4	0.115701	0.33622	0.115312	4.43e-06	0.103703	0.0116326	2.93e-06	4.36e-06	0.0589781	2.58e-06	0.00327385	0.0022537	2.81e-06	0.00969984	0.121039	0.1145	3.26e-06	0.00766623	1.34e-06	hES	Female	Good	Cluster 1	Cluster 1	H9
H9_5	0.172444	0.320148	0.135338	3.21e-05	0.106906	0.00960404	7.76e-06	2.84e-06	0.0025046	8.69e-06	0.0470285	2.24e-05	8.43e-06	0.0020279	0.0836878	0.0959259	1.61e-05	0.024284	2.55e-06	hES	Female	Good	Cluster 1	Cluster 1	H9
H9_6	0.00227821	0.307511	0.193286	8.57e-05	0.164099	0.0149737	4.61e-05	2.24e-06	1.12e-05	4.62e-06	4.82e-06	8.21e-06	7.75e-06	0.00153344	0.27957	0.0322985	2.84e-06	0.00427388	2.5e-06	hES	Female	Good	Cluster 1	Cluster 1	H9
CVB_1	1.07e-06	6.76e-07	0.743062	1.31e-06	8.44e-07	0.130806	0.0241084	7.48e-07	9.4e-07	5.72e-06	9.09e-07	0.102002	3.99e-06	5.23e-07	8.92e-07	6.58e-07	6.46e-07	2.21e-06	6.88e-07	iPSC	Male	Bad	Cluster 1	Cluster 1	CVB
CVB_2	1.13e-06	1.6e-06	0.409198	1.02e-06	1.24e-06	0.590777	7.21e-07	5.93e-07	6.86e-07	1.93e-06	7.53e-07	5.55e-06	4.64e-06	7.52e-07	7.84e-07	9.12e-07	6.22e-07	1.5e-06	7.59e-07	iPSC	Male	Bad	Cluster 1	Cluster 2	CVB
CVB_3	1.01e-06	1.08e-06	0.861156	1.18e-06	9.27e-07	0.0501972	0.0553678	9.27e-07	1e-06	1.62e-06	1.33e-06	0.0332599	4.6e-06	6.69e-07	8.78e-07	9.11e-07	7.07e-07	1.78e-06	8.14e-07	iPSC	Male	Bad	Cluster 1	Cluster 2	CVB
CVB_4	0.154288	0.226107	0.290228	0.0040137	0.00416345	0.107107	0.0125983	0.00322013	0.039633	0.00366264	0.0175702	0.000191	0.000685	0.00475067	5.41e-06	0.0638852	0.0501463	0.0177399	5.07e-06	iPSC	Male	Bad	Cluster 2	Cluster 2	CVB
CVB_5	8.39e-05	0.110069	0.478073	5.35e-06	4.21e-06	0.357857	3.95e-06	0.000196	3.16e-06	7.38e-05	2.53e-06	5.55e-06	0.00961572	1.2e-06	2.18e-06	1.71e-06	5.02e-06	0.0327043	0.0112918	iPSC	Male	Bad	Cluster 1	Cluster 1	CVB
CVB_6	1.23e-06	5.64e-06	0.563466	3.76e-06	1.58e-06	0.347297	0.00112749	3.3e-06	1.76e-06	0.00107655	1.37e-06	0.0644583	0.0225452	1.48e-06	2.35e-06	2.56e-06	1.36e-06	2.05e-06	1.15e-06	iPSC	Male	Bad	Cluster 1	Cluster 1	CVB
4CC_1	0.150871	0.231554	0.302995	3.62e-06	0.0238937	0.10696	3.27e-06	0.0236686	0.0313689	3.48e-06	0.00996946	9.86e-05	8.01e-06	0.0368294	0.0117825	0.0441496	0.0083864	0.0174205	3.42e-05	iPSC	Male	Good	Cluster 1	Cluster 1	4CC
4CC_2	2.53e-06	0.00338565	0.430927	1.02e-06	3.18e-06	0.565661	7.87e-07	1.03e-06	1e-06	1.22e-06	8.26e-07	3.67e-06	1.58e-06	8.75e-07	5.91e-07	1.67e-06	2.24e-06	1.96e-06	2.12e-06	iPSC	Male	Bad	Cluster 2	Cluster 2	4CC
4CC_3	0.229492	0.256656	0.19992	8.9e-06	0.00674498	0.0472772	0.000141	7.67e-06	0.056468	1.44e-05	0.0121327	0.000209	0.0204787	0.106655	1.37e-06	0.0494576	0.000672	0.0136366	2.61e-05	iPSC	Male	Good	Cluster 1	Cluster 1	4CC
4CC_4	0.0026087	0.110404	0.493086	1.22e-05	0.00853804	0.310944	1.88e-06	0.0740849	1.84e-06	4.19e-06	1.62e-06	0.000226	4.16e-06	2.06e-06	7.07e-05	3.44e-06	3.99e-06	1.47e-06	1.4e-06	iPSC	Male	Bad	Cluster 1	Cluster 1	4CC
4CC_5	0.112493	0.238501	0.319864	1.96e-05	0.0413251	0.0851883	1.14e-06	0.139749	1.26e-05	3.3e-06	3.66e-05	1.39e-05	3.4e-06	0.00378094	0.011582	0.0113719	0.00728095	0.0264146	0.00235808	iPSC	Male	Good	Cluster 1	Cluster 1	4CC
4CC_6	0.253249	0.192544	0.28366	4.3e-06	0.00559017	0.0528206	0.000238	7.91e-05	0.0717354	7.57e-05	0.0124378	9.34e-05	0.00248021	0.0608461	3.58e-06	0.0527405	0.000676	0.0107138	1.21e-05	iPSC	Male	Good	Cluster 1	Cluster 2	4CC
Kolf_1	1.15e-06	7.84e-07	0.366333	7.82e-07	7.38e-07	0.633646	7.25e-07	1.65e-06	9.83e-07	2.25e-06	5.68e-07	1.01e-06	3.8e-06	5.85e-07	1.56e-06	6.15e-07	6.69e-07	2.08e-06	6.12e-07	iPSC	Male	Bad	Cluster 1	Cluster 1	KOLF2.1J
Kolf_2	1.06e-06	1.22e-06	0.259256	9.25e-07	1.31e-06	0.740686	8.51e-07	1.48e-06	1.32e-06	2.63e-06	7.59e-07	2.24e-06	3.51e-05	4.03e-07	1.69e-06	7.03e-07	4.38e-07	4.8e-06	6.08e-07	iPSC	Male	Bad	Cluster 2	Cluster 2	KOLF2.1J
Kolf_3	3.56e-06	3.81e-06	0.363875	1.37e-06	3.79e-06	0.636043	1.91e-06	1.67e-05	2.43e-06	6.65e-06	1.67e-06	6.04e-06	1.08e-05	1.13e-06	9.15e-06	2.66e-06	1.6e-06	7.65e-06	1.14e-06	iPSC	Male	Bad	Cluster 2	Cluster 2	KOLF2.1J
Kolf_4	1.21e-06	1.23e-06	0.37029	1.06e-06	1.06e-06	0.629682	1.18e-06	1.07e-06	1.1e-06	4.47e-06	6.91e-07	3.79e-06	4.74e-06	6.26e-07	1.62e-06	7.26e-07	7.92e-07	1.97e-06	1.12e-06	iPSC	Male	Bad	Cluster 1	Cluster 1	KOLF2.1J
Kolf_5	1.22e-06	2.36e-06	0.297812	6.73e-07	1.08e-06	0.702165	1.02e-06	9.9e-07	1.02e-06	2.3e-06	8.66e-07	1.69e-06	3.69e-06	4.76e-07	1.63e-06	6.03e-07	7.91e-07	1.55e-06	5.7e-07	iPSC	Male	Bad	Cluster 2	Cluster 2	KOLF2.1J
Kolf_6	2.35e-06	1.92e-06	0.295821	9.52e-07	1.49e-06	0.70415	1.06e-06	1.91e-06	1.26e-06	2.42e-06	1.03e-06	2.65e-06	3.68e-06	7.22e-07	1.19e-06	8.25e-07	8.26e-07	3.9e-06	1.13e-06	iPSC	Male	Bad	Cluster 2	Cluster 2	KOLF2.1J
KuCG_1	0.0100311	0.21398	0.421715	6.71e-06	1.17e-05	0.18144	2.69e-06	6.71e-06	2.77e-06	2.81e-06	3.87e-06	2.85e-06	1.88e-06	0.00370371	7.34e-06	0.00691194	0.00486857	0.0985343	0.0587652	iPSC	Male	Good	Cluster 1	Cluster 1	KuCG
KuCG_2	2.92e-06	0.051006	0.338776	1.12e-06	1.66e-06	0.551436	6.73e-07	6.11e-07	4.27e-07	7.82e-07	3.28e-07	1.11e-06	8.81e-07	5.02e-07	5.3e-07	5.98e-07	4.13e-07	0.0422138	0.0165552	iPSC	Male	Bad	Cluster 1	Cluster 2	KuCG
KuCG_3	1.29e-05	0.0409567	0.441325	3.97e-06	1.19e-06	0.470964	1.19e-06	1.71e-06	1.55e-06	4.06e-06	1.08e-06	3.28e-06	1.52e-05	1.03e-06	2.7e-06	2.19e-06	3.13e-06	0.0383447	0.00835431	iPSC	Male	Bad	Cluster 2	Cluster 2	KuCG
KuCG_4	9.55e-05	0.126121	0.365844	3.12e-06	3.92e-06	0.390029	2.62e-06	1.89e-06	1.8e-06	2.3e-06	1.85e-06	2e-06	3.39e-06	1.55e-06	1.62e-06	3.07e-06	2.92e-06	0.0714297	0.0464495	iPSC	Male	Bad	Cluster 2	Cluster 2	KuCG
KuCG_5	0.0403101	0.133314	0.510914	7.06e-06	4.14e-05	0.2926	4.61e-06	2.51e-05	2.59e-05	5.61e-06	0.000259	6.34e-06	4.46e-06	7.58e-06	6.72e-06	0.000248	0.0122929	0.00918988	0.000738	iPSC	Male	Bad	Cluster 1	Cluster 2	KuCG
KuCG_6	1.54e-05	0.0931716	0.381994	1.83e-06	3.57e-06	0.434463	1.05e-06	3.53e-06	1.02e-06	2.89e-06	1.2e-06	2.52e-06	4.1e-06	1.64e-06	2.14e-06	5.6e-06	2.8e-06	0.0626075	0.0277145	iPSC	Male	Bad	Cluster 2	Cluster 2	KuCG
82A_1	0.103806	0.215684	0.319682	0.000153	0.0467236	0.197921	1.71e-05	0.00672461	0.00319341	1.12e-05	0.043873	6.65e-06	9.37e-06	4.73e-05	0.00317783	0.00496009	0.0452414	0.00873619	3.28e-05	iPSC	Female	Good	Cluster 1	Cluster 2	82A
82A_2	0.0890709	0.215827	0.301958	0.000204	0.0373574	0.198519	0.000272	0.000101	0.0146078	6.17e-05	0.0174978	1.95e-05	5.22e-05	0.0070044	0.000428	0.0297033	0.0238674	0.0401281	0.0233199	iPSC	Female	Good	Cluster 1	Cluster 1	82A
82A_3	0.0746707	0.271291	0.311356	0.000146	0.0477242	0.104883	2.53e-05	0.00262682	0.00207266	7.77e-06	0.0216722	2.12e-05	4.6e-06	0.000197	0.0123258	0.0214963	0.0487576	0.0609417	0.0197808	iPSC	Female	Good	Cluster 1	Cluster 1	82A
82A_4	0.00241343	0.14103	0.396835	0.000859	0.0142665	0.409935	6.41e-05	3.21e-06	3.23e-05	3.01e-05	0.00383243	8.33e-06	0.0133457	3.23e-06	6.01e-06	0.000401	0.00916642	0.00500633	0.00276205	iPSC	Female	Bad	Cluster 2	Cluster 2	82A
82A_5	0.150123	0.226855	0.297095	0.00012	0.016011	0.129429	0.00101915	2.49e-06	0.0134202	1.54e-05	0.0218439	1.45e-05	4.88e-05	0.000354	2.22e-06	0.0691475	0.0232736	0.0357268	0.0154979	iPSC	Female	Good	Cluster 1	Cluster 1	82A
82A_6	0.179725	0.236972	0.263608	0.000119	0.0264106	0.0663771	0.000167	2.24e-05	0.035085	1.51e-05	0.0241149	2.75e-05	6.84e-06	0.00130148	2.9e-06	0.0573411	0.040605	0.0476613	0.0204379	iPSC	Female	Good	Cluster 1	Cluster 1	82A
33Q_1	0.0173109	0.16088	0.423088	9.01e-06	0.000439	0.315537	3.03e-06	0.0635239	1.25e-05	2.78e-06	1.58e-06	0.000591	7.42e-06	0.00413889	7.67e-06	0.00980924	0.004633	2.39e-06	3.22e-06	iPSC	Female	Good	Cluster 1	Cluster 2	33Q
33Q_2	0.028971	0.160478	0.427195	6.75e-06	0.00165361	0.261237	7.7e-06	0.0950964	2.72e-05	5.28e-06	4e-06	0.000217	3.82e-06	0.00602596	9.01e-05	0.0144615	0.00447767	3.78e-05	4.07e-06	iPSC	Female	Good	Cluster 1	Cluster 1	33Q
33Q_3	0.00516662	0.133524	0.431739	1.28e-05	0.000786	0.305394	2.74e-06	0.1196	2.83e-06	3.21e-06	9.34e-07	0.0003	2.35e-06	5.5e-06	1.73e-05	8.78e-05	0.00334393	5.67e-06	3.65e-06	iPSC	Female	Good	Cluster 1	Cluster 1	33Q
33Q_4	0.00214951	0.14561	0.427324	5.49e-06	0.000191	0.254794	1.99e-06	0.133779	1.36e-06	2.65e-06	8.36e-07	6.71e-05	2.57e-06	5.28e-06	0.0359368	3.88e-05	8.34e-05	4.61e-06	1.34e-06	iPSC	Female	Good	Cluster 1	Cluster 2	33Q
33Q_5	0.000831	0.155713	0.424488	3.03e-05	0.00176649	0.310654	2.27e-06	0.0873677	2.1e-06	2.28e-06	1.79e-06	4.87e-05	1.81e-06	1.18e-05	0.000107	0.000559	0.0156865	0.00269886	2.82e-05	iPSC	Female	Good	Cluster 1	Cluster 1	33Q
33Q_6	0.00861787	0.145386	0.418693	1.02e-05	0.000813	0.30479	2.17e-06	0.110102	3.96e-06	5.89e-06	1.39e-06	0.000233	2.47e-06	0.000829	0.00277559	0.00742837	0.000282	1.88e-05	4.06e-06	iPSC	Female	Good	Cluster 1	Cluster 2	33Q

## Sheet: 3E-H
Sample	Feret	Mesenchymal cells	Quality evaluation	Cluster_5	Cluster_Feret
RN4_1	4118.5	0.671378	Bad	Cluster 2	Cluster 2
RN4_2	3395.29	0.714269	Bad	Cluster 2	Cluster 2
RN4_3	4143.2	0.654703	Bad	Cluster 1	Cluster 2
RN4_4	4159.6	0.723757	Bad	Cluster 2	Cluster 2
RN4_5	4191.24	0.629118	Bad	Cluster 2	Cluster 2
RN4_6	3714.49	0.710977	Bad	Cluster 1	Cluster 2
HuES6_1	2830.82	0.0960123	Good	Cluster 1	Cluster 1
HuES6_2	2889.03	0.0555947	Good	Cluster 1	Cluster 1
HuES6_3	2999.55	0.153621	Good	Cluster 1	Cluster 1
HuES6_4	3041.75	0.226772	Good	Cluster 1	Cluster 1
HuES6_5	2906.15	0.0505941	Good	Cluster 1	Cluster 1
HuES6_6	2650.77	0.0916149	Good	Cluster 1	Cluster 1
4L6_1	3041.88	0.124953	Good	Cluster 1	Cluster 1
4L6_2	2377.35	0.125511	Good	Cluster 1	Cluster 1
4L6_3	3596.36	0.0808197	Good	Cluster 2	Cluster 2
4L6_4	4068.08	0.384356	Bad	Cluster 2	Cluster 2
4L6_5	4690.21	0.10182	Good	Cluster 2	Cluster 2
4L6_6	3676.69	0.212496	Good	Cluster 1	Cluster 2
Sojd3_1	3256.35	0.27167	Good	Cluster 1	Cluster 2
Sojd3_2	2508.97	0.0608037	Good	Cluster 1	Cluster 1
Sojd3_3	2465.37	0.092925	Good	Cluster 1	Cluster 1
Sojd3_4	2804.93	0.133777	Good	Cluster 1	Cluster 1
Sojd3_5	3186.36	0.0979322	Good	Cluster 1	Cluster 1
Sojd3_6	1837.26	0.0395812	Good	Cluster 1	Cluster 1
TMOi001A_1	2705.56	0.104459	Good	Cluster 1	Cluster 1
TMOi001A_2	2373.86	0.0697653	Good	Cluster 1	Cluster 1
TMOi001A_3	3693	0.183341	Good	Cluster 2	Cluster 2
TMOi001A_4	2735.29	0.124605	Good	Cluster 1	Cluster 1
TMOi001A_5	2593.58	0.125028	Good	Cluster 1	Cluster 1
TMOi001A_6	2985.46	0.052851	Good	Cluster 1	Cluster 1
H9_1	2431.47	0.00934172	Good	Cluster 1	Cluster 1
H9_2	2174.27	0.00997997	Good	Cluster 1	Cluster 1
H9_3	2532.68	0.00540448	Good	Cluster 1	Cluster 1
H9_4	2113.86	0.0116326	Good	Cluster 1	Cluster 1
H9_5	2864.5	0.00960404	Good	Cluster 1	Cluster 1
H9_6	2240.17	0.0149737	Good	Cluster 1	Cluster 1
CVB_1	1174.83	0.130806	Bad	Cluster 1	Cluster 1
CVB_2	3532	0.590777	Bad	Cluster 1	Cluster 2
CVB_3	3342.1	0.0501972	Bad	Cluster 1	Cluster 2
CVB_4	4202.42	0.107107	Bad	Cluster 2	Cluster 2
CVB_5	3068.31	0.357857	Bad	Cluster 1	Cluster 1
CVB_6	2951.19	0.347297	Bad	Cluster 1	Cluster 1
4CC_1	2793.34	0.10696	Good	Cluster 1	Cluster 1
4CC_2	4262.51	0.565661	Bad	Cluster 2	Cluster 2
4CC_3	2680.17	0.0472772	Good	Cluster 1	Cluster 1
4CC_4	3177.34	0.310944	Bad	Cluster 1	Cluster 1
4CC_5	2593.71	0.0851883	Good	Cluster 1	Cluster 1
4CC_6	3707.66	0.0528206	Good	Cluster 1	Cluster 2
KOLF2.1J_1	3050.36	0.633646	Bad	Cluster 1	Cluster 1
KOLF2.1J_2	3389.87	0.740686	Bad	Cluster 2	Cluster 2
KOLF2.1J_3	3602.41	0.636043	Bad	Cluster 2	Cluster 2
KOLF2.1J_4	3142.09	0.629682	Bad	Cluster 1	Cluster 1
KOLF2.1J_5	3663.35	0.702165	Bad	Cluster 2	Cluster 2
KOLF2.1J_6	4219.24	0.70415	Bad	Cluster 2	Cluster 2
KuCG_1	2431.58	0.18144	Good	Cluster 1	Cluster 1
KuCG_2	3347.07	0.551436	Bad	Cluster 1	Cluster 2
KuCG_3	5628.98	0.470964	Bad	Cluster 2	Cluster 2
KuCG_4	4068.53	0.390029	Bad	Cluster 2	Cluster 2
KuCG_5	3511.74	0.2926	Bad	Cluster 1	Cluster 2
KuCG_6	3740.63	0.434463	Bad	Cluster 2	Cluster 2
82A_1	3282.86	0.197921	Good	Cluster 1	Cluster 2
82A_2	2623.06	0.198519	Good	Cluster 1	Cluster 1
82A_3	2667.83	0.104883	Good	Cluster 1	Cluster 1
82A_4	3960.72	0.409935	Bad	Cluster 2	Cluster 2
82A_5	2941.34	0.129429	Good	Cluster 1	Cluster 1
82A_6	2621.85	0.0663771	Good	Cluster 1	Cluster 1
33Q_1	3586.45	0.315537	Good	Cluster 1	Cluster 2
33Q_2	2930.3	0.261237	Good	Cluster 1	Cluster 1
33Q_3	2856.66	0.305394	Good	Cluster 1	Cluster 1
33Q_4	3284.08	0.254794	Good	Cluster 1	Cluster 2
33Q_5	2600.97	0.310654	Good	Cluster 1	Cluster 1
33Q_6	3333.7	0.30479	Good	Cluster 1	Cluster 2

[truncated: 3 more sheets: Fig. 4B-D, Related to Fig. 2 Org Morph, Related to Fig.2 Correlations]
